# Supplementary material for: Time of Day and Chronotype-Dependent Synchrony Effects Exercise-Induced Reduction in Migraine Load: A Pilot Cross-Over Randomized Trial
Source: Int J Environ Res Public Health. 2023 Jan 23;20(3):2083. doi: 10.3390/ijerph20032083 (PMC9915413; doi:10.3390/ijerph20032083)
Supplement: Supplementary file 1 [file ijerph-20-02083-s001.zip]

Archive with 1 entries (1 files):
- ijerph-2170835-supplementary.pdf
